# Supplementary material for: A new protein binding pocket similarity measure based on comparison of clouds of atoms in 3D: application to ligand prediction
Source: BMC Bioinformatics. 2010 Feb 22;11:99. doi: 10.1186/1471-2105-11-99 (PMC2838872; doi:10.1186/1471-2105-11-99)
Supplement: Additional file 1 — Text file containing the name of all added PDB and ligands for the extension of the Kahraman dataset. [file 1471-2105-11-99-S1.TXT]

PDB (ligand)

12as (AMP)
1a0i (ATP)
1a49 (ATP)
1a6q (PO4)
1amu (AMP)
1ayl (ATP)
1b8a (ATP)
1b8o (PO4)
1bdg (GLC)
1brw (PO4)
1c0a (AMP)
1cq1 (GLC)
1cqj (PO4)
1cqx (FAD)
1ct9 (AMP)
1d0c (HEM)
1d1q (PO4)
1d7c (HEM)
1dak (PO4)
1dk0 (HEM)
1dnl (FMN)
1dv2 (ATP)
1dy3 (ATP)
1e2q (ATP)
1e3r (AND)
1e8g (FAD)
1e8x (ATP)
1e9g (PO4)
1ej2 (NAD)
1ejd (PO4)
1eqg (HEM)
1esq (ATP)
1euc (PO4)
1evi (FAD)
1ew0 (HEM)
1ew2 (PO4)
1f5v (FMN)
1fbt (PO4)
1fds (EST)
1gn8 (ATP)
1gwe (HEM)
1gyp (PO4)
1h69 (FAD)
1h6l (PO4)
1hex (NAD)
1ho5 (PO4)
1hsk (FAD)
1ib0 (NAD)
1iqc (HEM)
1j99 (AND)
1ja1 (FMN)
1jp4 (AMP)
1jq5 (NAD)
1jqi (FAD)
1jr8 (FAD)
1k1w (GLC)
1k87 (FAD)
1kht (AMP)
1kvk (ATP)
1l5w (PO4)
1l7m (PO4)
1lby (PO4)
1lhu (EST)
1lyv (PO4)
1mew (NAD)
1mi3 (NAD)
1mvl (FMN)
1naz (HEM)
1nf5 (GLC)
1np4 (HEM)
1o04 (NAD)
1o9t (ATP)
1og3 (NAD)
1p4c (FMN)
1p4m (FMN)
1po5 (HEM)
1pox (FAD)
1pp9 (HEM)
1qax (NAD)
1qb8 (AMP)
1qf5 (PO4)
1qhu (HEM)
1qkt (EST)
1qla (HEM)
1qpa (HEM)
1rdq (ATP)
1rlz (NAD)
1s7g (NAD)
1sox (HEM)
1t2d (NAD)
1tb7 (AMP)
1tco (PO4)
1tid (ATP)
1tox (NAD)
2a5f (NAD)
2cpo (HEM)
2gbp (GLC)
2npx (NAD)
3grs (FAD)
8gpb (AMP)
117e (PO4)
1914 (PO4)
19hc (HEM)
1a2y (PO4)
1a40 (PO4)
1a47 (GLC)
1a65 (GLC)
1a7v (HEM)
1a8p (FAD)
1a9x (PO4)
1a9y (NAD)
1ad3 (NAD)
1aer (AMP)
1af6 (GLC)
1ag1 (PO4)
1ag9 (FMN)
1aj9 (HEM)
1aka (PO4)
1akd (HEM)
1alh (PO4)
1an5 (PO4)
1anf (GLC)
1ank (AMP)
1aop (PO4)
1aqa (HEM)
1aqe (HEM)
1aqz (PO4)
1arz (NAD)
1as2 (PO4)
1ash (HEM)
1ass (PO4)
1atj (HEM)
1atn (ATP)
1atr (PO4)
1avq (PO4)
1awk (ATP)
1b0b (HEM)
1b0u (ATP)
1b12 (PO4)
1b14 (NAD)
1b1y (GLC)
1b2y (GLC)
1b37 (FAD)
1b3r (NAD)
1b49 (PO4)
1b4s (PO4)
1b5t (FAD)
1b76 (ATP)
1b7v (HEM)
1b8u (NAD)
1bag (GLC)
1bbh (HEM)
1bcf (HEM)
1bcp (ATP)
1bd3 (PO4)
1bdb (NAD)
1bf3 (FAD)
1bff (PO4)
1bg9 (GLC)
1bih (PO4)
1bin (HEM)
1bjw (PO4)
1bpd (PO4)
1bpi (PO4)
1brl (PO4)
1brr (GLC)
1bsj (PO4)
1bvb (HEM)
1bvr (NAD)
1bw9 (NAD)
1bwk (FMN)
1bxi (PO4)
1bxk (NAD)
1bzq (PO4)
1c0i (FAD)
1c1l (GLC)
1c1s (PO4)
1c52 (HEM)
1c53 (HEM)
1c6o (HEM)
1c8x (PO4)
1c8z (PO4)
1c9k (PO4)
1cbf (PO4)
1cbq (PO4)
1cc5 (HEM)
1cch (HEM)
1cdd (PO4)
1cdt (PO4)
1cel (GLC)
1cen (GLC)
1cf3 (FAD)
1cfm (HEM)
1cgn (HEM)
1cja (AMP)
1cl6 (HEM)
1cle (PO4)
1cmb (PO4)
1cme (NAD)
1cpq (HEM)
1cpt (HEM)
1crk (PO4)
1crx (PO4)
1cu1 (PO4)
1cwu (NAD)
1cy1 (PO4)
1d0i (PO4)
1d0s (PO4)
1d3g (FMN)
1d4c (FAD)
1d9v (PO4)
1del (AMP)
1dgr (PO4)
1dgs (AMP)
1dhr (NAD)
1di0 (PO4)
1dk4 (PO4)
1dks (PO4)
1dld (NAD)
1dli (NAD)
1dm1 (HEM)
1do8 (NAD)
1dor (FMN)
1dpg (PO4)
1ds7 (FMN)
1dse (HEM)
1dve (HEM)
1dw0 (HEM)
1dxe (PO4)
1e04 (PO4)
1e1q (PO4)
1e24 (ATP)
1e3j (PO4)
1e3z (GLC)
1e4g (ATP)
1e55 (GLC)
1e5d (FMN)
1e6c (PO4)
1e9x (HEM)
1ea0 (FMN)
1ebf (NAD)
1eca (HEM)
1ece (GLC)
1ecj (AMP)
1ecy (GLC)
1ee9 (NAD)
1efp (FAD)
1egy (HEM)
1eje (FMN)
1el7 (FAD)
1elj (GLC)
1ep1 (FAD)
1etp (HEM)
1eu1 (GLC)
1eu3 (PO4)
1ew6 (HEM)
1ex2 (PO4)
1eyj (AMP)
1eyv (PO4)
1ezv (HEM)
1f0i (PO4)
1f0x (FAD)
1f0y (NAD)
1f1g (PO4)
1f2f (PO4)
1f3p (FAD)
1f4t (HEM)
1f8r (FAD)
1f9d (GLC)
1fb8 (PO4)
1fcd (FAD)
1fft (HEM)
1fgj (HEM)
1fik (PO4)
1fk8 (NAD)
1fla (FMN)
1fmw (ATP)
1foh (FAD)
1fpp (PO4)
1fs7 (HEM)
1fsw (PO4)
1ft9 (HEM)
1fvi (AMP)
1fwn (PO4)
1fxx (PO4)
1fyd (AMP)
1g19 (PO4)
1g21 (ATP)
1g28 (FMN)
1g31 (PO4)
1g5t (ATP)
1g63 (FMN)
1ga2 (GLC)
1geg (GLC)
1giq (NAD)
1gk0 (PO4)
1glf (PO4)
1go7 (PO4)
1gos (FAD)
1gpm (PO4)
1gpw (PO4)
1gr0 (NAD)
1gs4 (PO4)
1gt8 (FAD)
1gts (AMP)
1gv4 (FAD)
1gwm (GLC)
1gww (GLC)
1gzf (NAD)
1h2e (PO4)
1h2h (NAD)
1h3e (ATP)
1h53 (PO4)
1h54 (PO4)
1h7b (PO4)
1h9j (PO4)
1hbg (HEM)
1hbi (HEM)
1hdi (AMP)
1he4 (FMN)
1hgy (GLC)
1hi1 (ATP)
1hkq (PO4)
1hlb (HEM)
1hn5 (ATP)
1hn9 (PO4)
1ho4 (PO4)
1hq0 (PO4)
1hq3 (PO4)
1hru (PO4)
1hsz (NAD)
1hto (AMP)
1hwy (NAD)
1i0r (FMN)
1i19 (FAD)
1i77 (HEM)
1i7l (ATP)
1i82 (GLC)
1i8t (FAD)
1ia1 (PO4)
1idr (HEM)
1ie7 (PO4)
1ieq (GLC)
1igs (PO4)
1ii0 (ATP)
1ii7 (PO4)
1imd (PO4)
1iqr (FAD)
1is2 (FAD)
1itc (GLC)
1ith (HEM)
1iug (PO4)
1iw0 (HEM)
1izo (HEM)
1j09 (ATP)
1j0i (GLC)
1j20 (AMP)
1j70 (PO4)
1j77 (HEM)
1j7k (ATP)
1j8r (GLC)
1jcm (PO4)
1jdc (GLC)
1jds (PO4)
1jft (PO4)
1jg9 (GLC)
1jgl (EST)
1jhg (PO4)
1ji0 (ATP)
1jju (HEM)
1jjv (ATP)
1jni (HEM)
1jo9 (HEM)
1js1 (PO4)
1jsc (FAD)
1jsw (GLC)
1ju2 (FAD)
1jwb (AMP)
1jwh (PO4)
1jxz (PO4)
1jzn (GLC)
1k0g (PO4)
1k27 (PO4)
1k28 (PO4)
1k39 (PO4)
1k3i (GLC)
1k3s (PO4)
1k4m (NAD)
1k6x (NAD)
1k7v (GLC)
1k9s (PO4)
1k9y (AMP)
1kae (NAD)
1kbi (FMN)
1kfr (HEM)
1kj8 (ATP)
1kmn (ATP)
1ko5 (ATP)
1kol (NAD)
1kp2 (ATP)
1kp8 (ATP)
1kpf (AMP)
1kqf (HEM)
1kqn (NAD)
1kr7 (HEM)
1krh (FAD)
1ktg (AMP)
1kus (PO4)
1kv8 (PO4)
1kv9 (HEM)
1kwf (GLC)
1kxj (PO4)
1kyq (NAD)
1kyv (PO4)
1l3p (PO4)
1l8o (PO4)
1lc0 (PO4)
1lfk (HEM)
1lhr (ATP)
1lj8 (NAD)
1llu (NAD)
1lm3 (HEM)
1lqk (PO4)
1lss (NAD)
1lvl (FAD)
1lw3 (PO4)
1lw7 (NAD)
1m1f (PO4)
1m32 (PO4)
1m83 (ATP)
1maa (PO4)
1mb9 (AMP)
1mbb (FAD)
1md9 (AMP)
1mec (PO4)
1mg2 (HEM)
1mh9 (PO4)
1miw (ATP)
1mjh (ATP)
1mky (PO4)
1mmu (GLC)
1mo9 (FAD)
1mpu (PO4)
1mq4 (PO4)
1muu (NAD)
1muy (GLC)
1mx3 (NAD)
1mxd (GLC)
1mz4 (HEM)
1mzh (PO4)
1n40 (HEM)
1n5i (ATP)
1n5w (FAD)
1n97 (HEM)
1nd6 (PO4)
1nel (PO4)
1nep (PO4)
1nfb (NAD)
1nfp (FMN)
1ng4 (FAD)
1ngk (HEM)
1nir (PO4)
1nni (FMN)
1nox (FMN)
1npi (PO4)
1npl (PO4)
1nrh (NAD)
1nrw (PO4)
1nsf (ATP)
1nsj (PO4)
1ntf (HEM)
1nvm (NAD)
1nx6 (PO4)
1nxg (NAD)
1ny5 (PO4)
1o2b (FAD)
1o58 (PO4)
1o83 (PO4)
1o9b (NAD)
1o9x (HEM)
1obb (NAD)
1obd (AMP)
1ofc (GLC)
1ogo (GLC)
1oj6 (HEM)
1ojr (PO4)
1omo (NAD)
1ooy (PO4)
1or4 (HEM)
1ore (AMP)
1orr (NAD)
1oz0 (PO4)
1ozf (PO4)
1p0k (PO4)
1p1j (PO4)
1p35 (PO4)
1p3y (FAD)
1p49 (PO4)
1p9l (NAD)
1pie (PO4)
1pj5 (FAD)
1pjc (NAD)
1pjs (NAD)
1pkf (HEM)
1ps9 (FAD)
1pt7 (PO4)
1ptm (PO4)
1pvw (PO4)
1pwb (GLC)
1q08 (PO4)
1q16 (HEM)
1q33 (GLC)
1q3f (PO4)
1q97 (ATP)
1qf6 (AMP)
1qfc (PO4)
1qhb (PO4)
1qhg (ATP)
1qhx (ATP)
1qlm (PO4)
1qrr (NAD)
1qwt (PO4)
1qz4 (PO4)
1r0x (ATP)
1r2j (FAD)
1r37 (NAD)
1r5i (PO4)
1r72 (NAD)
1rer (PO4)
1rfm (NAD)
1rkd (PO4)
1rkv (PO4)
1rkx (NAD)
1rli (PO4)
1rlj (FMN)
1rmg (GLC)
1rn4 (PO4)
1rp4 (FAD)
1rv3 (PO4)
1rw9 (PO4)
1rwj (HEM)
1rxc (PO4)
1ry2 (AMP)
1ryr (ATP)
1rz1 (FAD)
1s20 (NAD)
1s5l (HEM)
1s5m (GLC)
1s68 (AMP)
1s96 (PO4)
1sb7 (PO4)
1sb8 (NAD)
1ses (AMP)
1sez (FAD)
1sf3 (PO4)
1sfs (PO4)
1su2 (ATP)
1t0i (FMN)
1t53 (ATP)
1t57 (FMN)
1t5b (FMN)
1t6y (FMN)
1tg7 (PO4)
1to3 (PO4)
1tqa (HEM)
1tqn (HEM)
1tyw (GLC)
1u2s (GLC)
1u9z (AMP)
1uam (PO4)
1udn (PO4)
1uev (ATP)
1uf9 (ATP)
1ukz (AMP)
1ulc (GLC)
1um0 (FMN)
1uoz (GLC)
1usc (FMN)
1uu0 (PO4)
1uw3 (PO4)
1uwg (PO4)
1uwv (PO4)
1v04 (PO4)
1v1b (ATP)
1v26 (AMP)
1v2b (GLC)
1v2i (PO4)
1v2x (PO4)
1v33 (PO4)
1v9f (PO4)
1v9y (HEM)
1vdr (PO4)
1vhn (FMN)
1vj5 (PO4)
1vjp (NAD)
1vkf (PO4)
1vkk (PO4)
1vl8 (PO4)
1vlp (PO4)
1vlv (PO4)
1vqv (PO4)
1w9w (GLC)
1wa6 (PO4)
1wbh (PO4)
1wcf (PO4)
1wdk (NAD)
1woq (GLC)
1wvq (PO4)
1ww4 (GLC)
1wxx (PO4)
1wzc (PO4)
1x01 (ATP)
1x77 (FMN)
1x86 (PO4)
1xjo (PO4)
1y30 (FMN)
1y56 (FAD)
1y89 (PO4)
1yb0 (PO4)
1yqz (FAD)
1yr9 (PO4)
1yrh (FMN)
1yrr (PO4)
1yw1 (GLC)
1ywf (PO4)
1z0z (NAD)
1z5g (PO4)
1z6a (PO4)
1z6l (FAD)
1z7m (PO4)
1z84 (AMP)
1z9n (HEM)
1zbu (AMP)
1zc0 (PO4)
1zcn (PO4)
1zm1 (GLC)
1zui (PO4)
1zwk (PO4)
1zwx (PO4)
2a0z (GLC)
2a19 (PO4)
2a3l (PO4)
2a5y (ATP)
2a7x (AMP)
2a96 (PO4)
2acx (PO4)
2aep (GLC)
2aiu (HEM)
2aml (PO4)
2an4 (PO4)
2aqx (ATP)
2ark (PO4)
2art (AMP)
2au5 (PO4)
2avn (PO4)
2axr (FAD)
2b3b (GLC)
2b3d (FAD)
2b3n (PO4)
2b44 (PO4)
2b67 (FMN)
2b69 (NAD)
2b9w (FAD)
2bhy (GLC)
2bis (GLC)
2bra (FAD)
2bs5 (GLC)
2bu2 (ATP)
2bvf (FAD)
2bvl (GLC)
2bwa (GLC)
2c0k (HEM)
2c0u (FAD)
2c1w (PO4)
2c30 (PO4)
2c38 (AMP)
2c4n (PO4)
2c54 (NAD)
2c5s (AMP)
2c6p (PO4)
2c91 (PO4)
2cap (PO4)
2ccl (PO4)
2cfa (FAD)
2cfm (AMP)
2cg9 (ATP)
2ch6 (GLC)
2chp (PO4)
2cja (ATP)
2ck3 (PO4)
2cm6 (PO4)
2cmw (PO4)
2cn3 (GLC)
2cns (PO4)
2cul (FAD)
2cvj (FAD)
2cx7 (PO4)
2cxn (PO4)
2cy3 (HEM)
2cz8 (FAD)
2czc (NAD)
2d0d (PO4)
2d0t (HEM)
2d1q (AMP)
2d2m (HEM)
2d37 (FMN)
2d3q (HEM)
2d5m (FMN)
2d8a (NAD)
2dc6 (PO4)
2dcl (AMP)
2ddo (ATP)
2dfz (GLC)
2dj5 (PO4)
2dkc (PO4)
2dql (PO4)
2dsd (AMP)
2dv1 (HEM)
2dwj (GLC)
2dxq (PO4)
2e2o (GLC)
2e5f (PO4)
2e5y (ATP)
2ead (GLC)
2efb (HEM)
2egk (PO4)
2ehh (PO4)
2esr (GLC)
2ets (PO4)
2evs (GLC)
2eww (ATP)
2exr (FAD)
2ez2 (PO4)
2f10 (PO4)
2f17 (AMP)
2f2e (GLC)
2f5v (FAD)
2f6d (PO4)
2f6s (PO4)
2f7m (PO4)
2f7o (PO4)
2f84 (PO4)
2f8m (PO4)
2faq (ATP)
2fb1 (PO4)
2ffi (PO4)
2fg9 (FAD)
2fh6 (GLC)
2fhd (PO4)
2fjb (AMP)
2fkn (NAD)
2fmy (HEM)
2fn0 (PO4)
2fn6 (PO4)
2for (PO4)
2fr7 (HEM)
2fre (FMN)
2fsg (ATP)
2fug (FMN)
2fuq (PO4)
2fw5 (HEM)
2fwr (PO4)
2fyq (PO4)
2g09 (PO4)
2g0t (PO4)
2g1u (AMP)
2g25 (PO4)
2g37 (FAD)
2g5c (NAD)
2g5g (HEM)
2g8s (PO4)
2gag (FAD)
2gax (PO4)
2gbl (ATP)
2gd9 (PO4)
2gdv (GLC)
2gdz (NAD)
2gfh (PO4)
2gj3 (FAD)
2gjl (FMN)
2gju (PO4)
2gk6 (PO4)
2gm3 (AMP)
2gm7 (PO4)
2gmh (FAD)
2gmk (AMP)
2gpj (FAD)
2gqf (FAD)
2gru (NAD)
2grx (PO4)
2gsu (AMP)
2gte (PO4)
2gtl (HEM)
2gv8 (FAD)
2gvg (PO4)
2gvy (GLC)
2gwl (NAD)
2gxq (AMP)
2h0u (FMN)
2h5f (PO4)
2h8x (FMN)
2hae (NAD)
2hbl (AMP)
2hcr (AMP)
2hdo (PO4)
2hek (PO4)
2hfn (FMN)
2hhc (PO4)
2hhg (PO4)
2hhz (PO4)
2hi4 (HEM)
2hia (PO4)
2hld (PO4)
2hmu (ATP)
2hnh (PO4)
2ho4 (PO4)
2hoy (PO4)
2hq9 (FAD)
2hqj (PO4)
2hrl (GLC)
2hry (PO4)
2hse (PO4)
2hsh (PO4)
2hti (FAD)
2huw (PO4)
2hxp (PO4)
2hy1 (PO4)
2hyr (GLC)
2hzm (PO4)
2i02 (FMN)
2i0z (FAD)
2i1o (PO4)
2i3c (PO4)
2i51 (FMN)
2i58 (GLC)
2i6j (PO4)
2i7h (FMN)
2i9a (PO4)
2i9p (NAD)
2iag (HEM)
2ib5 (PO4)
2ibg (PO4)
2ifa (FMN)
2ig3 (HEM)
2ig6 (FMN)
2iiz (HEM)
2ily (ATP)
2im8 (PO4)
2imd (PO4)
2iml (FMN)
2in3 (PO4)
2inw (PO4)
2iof (PO4)
2ipi (FAD)
2irv (PO4)
2isi (PO4)
2isj (FMN)
2iss (PO4)
2isy (PO4)
2itf (HEM)
2iuc (PO4)
2ivd (FAD)
2ivf (HEM)
2ivt (AMP)
2iw0 (PO4)
2ixa (NAD)
2ixe (ATP)
2iyg (FMN)
2izz (NAD)
2j0p (HEM)
2j0x (PO4)
2j1d (PO4)
2j3m (ATP)
2j44 (GLC)
2j6r (PO4)
2j84 (AMP)
2j9d (AMP)
2j9l (ATP)
2j9r (PO4)
2jae (FAD)
2jbh (PO4)
2jbo (PO4)
2jbs (FMN)
2jcb (PO4)
2je2 (PO4)
2jen (GLC)
2jfr (PO4)
2jfu (PO4)
2jgd (AMP)
2nad (NAD)
2nn8 (GLC)
2nnc (PO4)
2nox (HEM)
2npi (ATP)
2ns2 (PO4)
2ns9 (PO4)
2nt1 (PO4)
2nt8 (ATP)
2nvu (ATP)
2nwb (HEM)
2nxf (PO4)
2nyj (ATP)
2nzc (PO4)
2o08 (PO4)
2o09 (HEM)
2o0h (ATP)
2o0m (PO4)
2o16 (PO4)
2o4c (NAD)
2o4v (PO4)
2o6p (HEM)
2o9z (PO4)
2oaf (PO4)
2oaq (PO4)
2ob1 (PO4)
2obn (PO4)
2oej (PO4)
2ofx (PO4)
2ogx (ATP)
2oh5 (ATP)
2ohh (FMN)
2oiv (PO4)
2ojw (PO4)
2ok7 (FAD)
2onk (PO4)
2oov (PO4)
2oox (AMP)
2osx (GLC)
2otd (PO4)
2ou5 (FMN)
2oun (AMP)
2oys (FMN)
2oyy (HEM)
2ozt (PO4)
2p09 (ATP)
2p0e (PO4)
2p0f (PO4)
2p0k (PO4)
2p6u (PO4)
2p8i (PO4)
2p9e (PO4)
2pb9 (PO4)
2pbl (PO4)
2pbz (ATP)
2pce (PO4)
2ph5 (NAD)
2pi8 (PO4)
2pia (FMN)
2pla (NAD)
2pmb (PO4)
2pnk (PO4)
2ppq (PO4)
2ppv (PO4)
2pq7 (PO4)
2pqv (PO4)
2ptf (FMN)
2ptq (AMP)
2pup (PO4)
2pv7 (NAD)
2q0v (PO4)
2q3e (NAD)
2q7g (ATP)
2qck (PO4)
2qgz (PO4)
2qjc (PO4)
2uuu (FAD)
2uv8 (FMN)
3ck9 (GLC)
3pfk (PO4)
3sil (PO4)
4kbp (PO4)
5cro (PO4)
